# Supplementary material for: Mulberrofuran A: A Multifunctional 2-Arylbenzofuran Flavonoid—Insights into Pharmacological Actions, Molecular Mechanisms, and Therapeutic Potential
Source: Molecules. 2026 May 20;31(10):1755. doi: 10.3390/molecules31101755 (PMC13210023; doi:10.3390/molecules31101755)
Supplement: Supplementary file 1 [file molecules-31-01755-s001.zip]

Archive with 1 entries (1 files):
- molecules-4255402-supplementary.pdf
